# Supplementary material for: Assessing the genome level diversity of Listeria monocytogenes from contaminated ice cream and environmental samples linked to a listeriosis outbreak in the United States
Source: PLoS One. 2017 Feb 6;12(2):e0171389. doi: 10.1371/journal.pone.0171389 (PMC5293252; doi:10.1371/journal.pone.0171389)
Supplement: S1 Table — (XLSX) [file pone.0171389.s001.xlsx]

## Sheet: Sheet1
S1 Table. Isolates analyzed in the present study
Strain identifiers	PFGE profile brief designation	AscI-PFGE PulseNet designation	ApaI-PFGE PulseNet designation	Source	Production dates of food samples, collection dates of clinical samples or ID of environment samples	NCBI Short Reads Archive ID or European Nucleotide Archive ID	Source laboratory or reference
Ice cream Cluster I, Facility I, Group I illnesses
PNUSAL000593	P6	GX6A16.0061	GX6A12.0026	Clinical	January 2014	SRR1193828	Centers for Disease Control and Prevention
PNUSAL000635	P1	GX6A16.0020	GX6A12.0227	Clinical	March 2014	SRR1217489	Centers for Disease Control and Prevention
PNUSAL001200	P5	GX6A16.0026	GX6A12.0227	Clinical	October 2014	SRR1745441	Centers for Disease Control and Prevention
PNUSAL001324	P5	GX6A16.0026	GX6A12.0227	Clinical	January 2015	SRR1975179	Centers for Disease Control and Prevention
CFSAN029791	P7	GX6A16.0061	GX6A12.1512	Sandwich	December 2014	SRR1917503	Food and Drug Administration
CFSAN029792	P6	GX6A16.0061	GX6A12.0026	Sandwich	December 2014	SRR1917468	Food and Drug Administration
CFSAN029793	P6	GX6A16.0061	GX6A12.0026	Sandwich	December 2014	SRR1917440	Food and Drug Administration
CFSAN029794	P2	GX6A16.0026	GX6A12.0489	Sandwich	December 2014	SRR1973766	Food and Drug Administration
CFSAN029796	P8	GX6A16.0061	GX6A12.2551	Sandwich	December 2014	SRR1917502	Food and Drug Administration
CFSAN029797	P2	GX6A16.0026	GX6A12.0489	Bar	August 2014	SRR1917472	Food and Drug Administration
CFSAN029801	P6	GX6A16.0061	GX6A12.0026	Bar	August 2014	SRR1917473	Food and Drug Administration
CFSAN029803	P3	GX6A16.0026	GX6A12.0077	Bar	August 2014	SRR1917469	Food and Drug Administration
CFSAN029804	P3	GX6A16.0026	GX6A12.0077	Bar	August 2014	SRR1917446	Food and Drug Administration
CFSAN029808	P1	GX6A16.0020	GX6A12.0227	Sandwich	December 2014	SRR1917485	Food and Drug Administration
CFSAN029809	P1	GX6A16.0020	GX6A12.0227	Sandwich	December 2014	SRR1918995	Food and Drug Administration
CFSAN029812	P5	GX6A16.0026	GX6A12.0227	Sandwich	December 2014	SRR1917462	Food and Drug Administration
CFSAN029815	P5	GX6A16.0026	GX6A12.0227	Bar	August 2014	SRR1917463	Food and Drug Administration
CFSAN029822	P6	GX6A16.0061	GX6A12.0026	Sandwich	December 2014	SRR1917447	Food and Drug Administration
CFSAN030112	P6	GX6A16.0061	GX6A12.0026	Sandwich	January 2015	SRR1922575	Food and Drug Administration
CFSAN030113	P2	GX6A16.0026	GX6A12.0489	Bar	January 2015	SRR1922576	Food and Drug Administration
CFSAN030114	P8	GX6A16.0061	GX6A12.2551	Bar	January 2015	SRR1922577	Food and Drug Administration
CFSAN030115	P1	GX6A16.0020	GX6A12.0227	Scoop	November 2014	SRR1922578	Food and Drug Administration
CFSAN030116	P5	GX6A16.0026	GX6A12.0227	Scoop	January 2015	SRR1922579	Food and Drug Administration
CFSAN030117	P1	GX6A16.0020	GX6A12.0227	Scoop	December 2014	SRR1922580	Food and Drug Administration
CFSAN030801	P1	GX6A16.0020	GX6A12.0227	Scoop	March 2015	SRR1973980	Food and Drug Administration
CFSAN030802	P1	GX6A16.0020	GX6A12.0227	Scoop	March 2015	SRR1970579	Food and Drug Administration
CFSAN030803	P6	GX6A16.0061	GX6A12.0026	Scoop	March 2015	SRR1974118	Food and Drug Administration
CFSAN030804	P6	GX6A16.0061	GX6A12.0026	Scoop	March 2015	SRR1973829	Food and Drug Administration
CFSAN030805	P6	GX6A16.0061	GX6A12.0026	Scoop	March 2015	SRR1974082	Food and Drug Administration
CFSAN030793	P6	GX6A16.0061	GX6A12.0026	Environment	5	SRR1973713	Food and Drug Administration
CFSAN030794	P1	GX6A16.0020	GX6A12.0227	Environment	6	SRR1973880	Food and Drug Administration
CFSAN030795	P6	GX6A16.0061	GX6A12.0026	Scoop	March 2015	SRR1973644	Food and Drug Administration
CFSAN030796	P6	GX6A16.0061	GX6A12.0026	Scoop	March 2015	SRR1973738	Food and Drug Administration
CFSAN030797	P6	GX6A16.0061	GX6A12.0026	Scoop	March 2015	SRR1973795	Food and Drug Administration
CFSAN030798	P5	GX6A16.0026	GX6A12.0227	Scoop	March 2015	SRR1973670	Food and Drug Administration
CFSAN030799	P5	GX6A16.0026	GX6A12.0227	Scoop	March 2015	SRR1973768	Food and Drug Administration
CFSAN030800	P5	GX6A16.0026	GX6A12.0227	Scoop	March 2015	SRR1973706	Food and Drug Administration
CFSAN032531	P4	GX6A16.0026	GX6A12.0094	Environment	1	SRR2010694	Food and Drug Administration
CFSAN032532	P6	GX6A16.0061	GX6A12.0026	Environment	11	SRR2010695	Food and Drug Administration
CFSAN033565	NAa	NA	NA	Scoop	January 2015	SRR2054136	Food and Drug Administration
CFSAN033568	NA	NA	NA	Scoop	January 2015	SRR2053314	Food and Drug Administration
CFSAN033571	NA	NA	NA	Scoop	January 2015	SRR2053335	Food and Drug Administration
CFSAN033573	NA	NA	NA	Scoop	January 2015	SRR2053329	Food and Drug Administration
CFSAN033574	NA	NA	NA	Scoop	November 2014	SRR2053342	Food and Drug Administration
CFSAN033575	NA	NA	NA	Scoop	December 2014	SRR2054261	Food and Drug Administration
CFSAN033576	NA	NA	NA	Scoop	December 2014	SRR2054168	Food and Drug Administration
CFSAN033580	NA	NA	NA	Scoop	December 2014	SRR2053319	Food and Drug Administration
CFSAN033582	NA	NA	NA	Scoop	December 2014	SRR2054272	Food and Drug Administration
CFSAN034234	NA	NA	NA	Scoop	December 2014	SRR2124528	Food and Drug Administration
CFSAN034235	NA	NA	NA	Scoop	December 2014	SRR2075990	Food and Drug Administration
CFSAN034236	NA	NA	NA	Scoop	December 2014	SRR2076004	Food and Drug Administration
CFSAN034237	NA	NA	NA	Scoop	December 2014	SRR2076012	Food and Drug Administration
CFSAN034238	NA	NA	NA	Scoop	December 2014	SRR2076034	Food and Drug Administration
CFSAN034240	NA	NA	NA	Scoop	December 2014	SRR2075987	Food and Drug Administration
CFSAN034241	NA	NA	NA	Scoop	December 2014	SRR2076046	Food and Drug Administration
CFSAN034243	NA	NA	NA	Scoop	January 2015	SRR2075994	Food and Drug Administration
CFSAN034246	NA	NA	NA	Scoop	January 2015	SRR2076005	Food and Drug Administration
CFSAN034247	NA	NA	NA	Scoop	January 2015	SRR2076006	Food and Drug Administration
CFSAN034248	NA	NA	NA	Scoop	January 2015	SRR2076036	Food and Drug Administration
CFSAN034251	NA	NA	NA	Scoop	January 2015	SRR2076022	Food and Drug Administration
CFSAN034253	NA	NA	NA	Scoop	January 2015	SRR2075995	Food and Drug Administration
CFSAN034254	NA	NA	NA	Scoop	January 2015	SRR2076028	Food and Drug Administration
CFSAN034255	NA	NA	NA	Scoop	January 2015	SRR2078927	Food and Drug Administration
CFSAN034256	NA	NA	NA	Scoop	January 2015	SRR2078887	Food and Drug Administration
CFSAN034257	NA	NA	NA	Scoop	January 2015	SRR2078888	Food and Drug Administration
CFSAN034258	NA	NA	NA	Scoop	January 2015	SRR2078918	Food and Drug Administration
CFSAN034259	NA	NA	NA	Scoop	January 2015	SRR2078919	Food and Drug Administration
CFSAN034261	NA	NA	NA	Scoop	January 2015	SRR2078904	Food and Drug Administration
CFSAN034262	NA	NA	NA	Scoop	January 2015	SRR2078889	Food and Drug Administration
CFSAN034263	NA	NA	NA	Scoop	January 2015	SRR2078913	Food and Drug Administration
CFSAN034265	NA	NA	NA	Scoop	January 2015	SRR2078897	Food and Drug Administration
CFSAN034266	NA	NA	NA	Scoop	January 2015	SRR2078898	Food and Drug Administration
CFSAN034269	NA	NA	NA	Scoop	January 2015	SRR2078905	Food and Drug Administration
CFSAN034272	NA	NA	NA	Scoop	January 2015	SRR2078914	Food and Drug Administration
CFSAN034273	NA	NA	NA	Scoop	March 2015	SRR2078921	Food and Drug Administration
SAMN03755224	P5	GX6A16.0026	GX6A12.0227	Sandwich	December 2014	SRR2047281	Centers for Disease Control and Prevention
SAMN03755267	P6	GX6A16.0061	GX6A12.0026	Sandwich	December 2014	SRR2047400	Centers for Disease Control and Prevention
SAMN03755304	P6	GX6A16.0061	GX6A12.0026	Bar	August 2014	SRR2047405	Centers for Disease Control and Prevention
SAMN03755307	P6	GX6A16.0061	GX6A12.0026	Sandwich	December 2014	SRR2047409	Centers for Disease Control and Prevention
SAMN03755372	P6	GX6A16.0061	GX6A12.0026	Sandwich	December 2014	SRR2047421	Centers for Disease Control and Prevention
SAMN03755374	P9	GX6A16.0061	GX6A12.2358	Bar	August 2014	SRR2047423	Centers for Disease Control and Prevention
SAMN03755386	P2	GX6A16.0026	GX6A12.0489	Bar	August 2014	SRR2047457	Centers for Disease Control and Prevention
SAMN03755399	P6	GX6A16.0061	GX6A12.0026	Bar	August 2014	SRR2047543	Centers for Disease Control and Prevention
SAMN03755405	P5	GX6A16.0026	GX6A12.0227	Sandwich	December 2014	SRR2047565	Centers for Disease Control and Prevention
SAMN03755409	P3	GX6A16.0026	GX6A12.0077	Bar	August 2014	SRR2047570	Centers for Disease Control and Prevention
SAMN03755579	P1	GX6A16.0020	GX6A12.0227	Sandwich	December 2014	SRR2048050	Centers for Disease Control and Prevention
Epidemiologically unrelated isolates that matched Cluster I isolates by PFGE
CFSAN020389	P1	GX6A16.0020	GX6A12.0227	Environment	July 2011	SRR3634437	Food and Drug Administration
CFSAN029618	P5	GX6A16.0026	GX6A12.0227	Environment	2015	SRR1849378	Department of Agriculture
CFSAN022649	P4	GX6A16.0026	GX6A12.0094	Environment	2014	SRR1544421	Department of Agriculture
Ice cream Cluster II, Facility II, Group II illnesses
SAMN03755213	P11	GX6A16.0336	GX6A12.2255	Clinical	January 2010	SRR2047270	Centers for Disease Control and Prevention
SAMN03754733	P11	GX6A16.0336	GX6A12.2255	Clinical	April 2012	SRR2047252	Centers for Disease Control and Prevention
PNUSAL001398	P11	GX6A16.0336	GX6A12.2255	Clinical	March 2011	SRR1996268	Centers for Disease Control and Prevention
PNUSAL001397	P11	GX6A16.0336	GX6A12.2255	Clinical	May 2011	SRR1996267	Centers for Disease Control and Prevention
PNUSAL001152	P11	GX6A16.0336	GX6A12.2255	Clinical	October 2014	SRR1695810	Centers for Disease Control and Prevention
CFSAN030676	P12	GX6A16.0336	GX6A12.1840	Chocolate	April 2014	SRR1955834	Food and Drug Administration
CFSAN030677	P12	GX6A16.0336	GX6A12.1840	Chocolate	April 2014	SRR1955840	Food and Drug Administration
CFSAN030678	P12	GX6A16.0336	GX6A12.1840	Chocolate	April 2014	SRR1955835	Food and Drug Administration
CFSAN030679	P12	GX6A16.0336	GX6A12.1840	Chocolate	April 2014	SRR1955836	Food and Drug Administration
CFSAN030680	P12	GX6A16.0336	GX6A12.1840	Chocolate	April 2014	SRR1955841	Food and Drug Administration
CFSAN030681	P12	GX6A16.0336	GX6A12.1840	Chocolate	April 2014	SRR1955842	Food and Drug Administration
CFSAN030682	P12	GX6A16.0336	GX6A12.1840	Chocolate	April 2014	SRR1955830	Food and Drug Administration
CFSAN030683	P12	GX6A16.0336	GX6A12.1840	Chocolate	April 2014	SRR1955843	Food and Drug Administration
CFSAN030684	P12	GX6A16.0336	GX6A12.1840	Chocolate	April 2014	SRR1955837	Food and Drug Administration
CFSAN030685	P12	GX6A16.0336	GX6A12.1840	Chocolate	April 2014	SRR1955844	Food and Drug Administration
CFSAN030686	P12	GX6A16.0336	GX6A12.1840	Chocolate	April 2014	SRR1955838	Food and Drug Administration
CFSAN030687	P12	GX6A16.0336	GX6A12.1840	Chocolate	April 2014	SRR1955839	Food and Drug Administration
CFSAN032198	P11	GX6A16.0336	GX6A12.2255	Pudding	February 2015	SRR1976280	Food and Drug Administration
CFSAN032195	P12	GX6A16.0336	GX6A12.1840	Pudding	February 2015	SRR1976261	Food and Drug Administration
CFSAN032199	P11	GX6A16.0336	GX6A12.2255	Pudding	February 2015	SRR1976269	Food and Drug Administration
CFSAN032196	P12	GX6A16.0336	GX6A12.1840	Pudding	February 2015	SRR1976253	Food and Drug Administration
CFSAN032200	P13	GX6A16.0617	GX6A12.1840	Pudding	February 2015	SRR1976281	Food and Drug Administration
CFSAN032197	P13	GX6A16.0617	GX6A12.1840	Pudding	February 2015	SRR1976237	Food and Drug Administration
CFSAN032193	P11	GX6A16.0336	GX6A12.2255	Environment	58A	SRR1976277	Food and Drug Administration
CFSAN032225	P12	GX6A16.0336	GX6A12.1840	Environment	58B	SRR1976276	Food and Drug Administration
CFSAN032226	P12	GX6A16.0336	GX6A12.1840	Environment	64	SRR1976243	Food and Drug Administration
CFSAN032194	P12	GX6A16.0336	GX6A12.1840	environment	74A	SRR1976260	Food and Drug Administration
CFSAN032227	P12	GX6A16.0336	GX6A12.1840	environment	74B	SRR1976244	Food and Drug Administration
CFSAN032213	P11	GX6A16.0336	GX6A12.2255	environment	22A	SRR1998966	Food and Drug Administration
CFSAN032201	P12	GX6A16.0336	GX6A12.1840	environment	22B	SRR1982214	Food and Drug Administration
CFSAN032214	P12	GX6A16.0336	GX6A12.1840	environment	52A	SRR1998967	Food and Drug Administration
CFSAN032202	P12	GX6A16.0336	GX6A12.1840	environment	52B	SRR1982237	Food and Drug Administration
CFSAN032215	P11	GX6A16.0336	GX6A12.2255	environment	62A	SRR1982020	Food and Drug Administration
CFSAN032203	P12	GX6A16.0336	GX6A12.1840	environment	62B	SRR1998973	Food and Drug Administration
CFSAN032216	P11	GX6A16.0336	GX6A12.2255	environment	67A	SRR1982029	Food and Drug Administration
CFSAN032204	P11	GX6A16.0336	GX6A12.2255	environment	67B	SRR1998959	Food and Drug Administration
CFSAN032217	P11	GX6A16.0336	GX6A12.2255	environment	68A	SRR1982215	Food and Drug Administration
CFSAN032205	P11	GX6A16.0336	GX6A12.2255	environment	68B	SRR1998951	Food and Drug Administration
CFSAN032218	P12	GX6A16.0336	GX6A12.1840	environment	69A	SRR1982050	Food and Drug Administration
CFSAN032206	P12	GX6A16.0336	GX6A12.1840	environment	69B	SRR1998939	Food and Drug Administration
CFSAN032219	P12	GX6A16.0336	GX6A12.1840	environment	70A	SRR1998941	Food and Drug Administration
CFSAN032207	P12	GX6A16.0336	GX6A12.1840	environment	70B	SRR1982028	Food and Drug Administration
CFSAN032220	P12	GX6A16.0336	GX6A12.1840	environment	71A	SRR1998963	Food and Drug Administration
CFSAN032208	P12	GX6A16.0336	GX6A12.1840	environment	71B	SRR1982209	Food and Drug Administration
CFSAN032221	P11	GX6A16.0336	GX6A12.2255	environment	75A	SRR1998942	Food and Drug Administration
CFSAN032209	P11	GX6A16.0336	GX6A12.2255	environment	75B	SRR1982238	Food and Drug Administration
CFSAN032222	P11	GX6A16.0336	GX6A12.2255	environment	77A	SRR1998960	Food and Drug Administration
CFSAN032210	P11	GX6A16.0336	GX6A12.2255	environment	77B	SRR1982160	Food and Drug Administration
CFSAN032223	P12	GX6A16.0336	GX6A12.1840	environment	78A	SRR1982133	Food and Drug Administration
CFSAN032211	P12	GX6A16.0336	GX6A12.1840	environment	78B	SRR1998952	Food and Drug Administration
CFSAN032224	P12	GX6A16.0336	GX6A12.1840	environment	80A	SRR1998978	Food and Drug Administration
CFSAN032212	P12	GX6A16.0336	GX6A12.1840	environment	80B	SRR1998962	Food and Drug Administration
CFSAN032478	P12	GX6A16.0336	GX6A12.1840	Environment	24	SRR2002474	Food and Drug Administration
CFSAN030806	P12	GX6A16.0336	GX6A12.1840	Sherbet	March 2015	SRR1974022	Food and Drug Administration
PNUSAL001406	P12	GX6A16.0336	GX6A12.1840	Chocolate	April 2014	SRR2048049	Centers for Disease Control and Prevention
PNUSAL001405	P12	GX6A16.0336	GX6A12.1840	Chocolate	April 2014	SRR2047444	Centers for Disease Control and Prevention
PNUSAL001433	P10	GX6A16.0416	GX6A12.2353	Dough	March 2015	SRR2046980	Centers for Disease Control and Prevention
PNUSAL001431	P10	GX6A16.0416	GX6A12.2353	Mint	April 2015	SRR2046978	Centers for Disease Control and Prevention
PNUSAL001432	P10	GX6A16.0416	GX6A12.2353	Mint	April 2015	SRR2046979	Centers for Disease Control and Prevention
PNUSAL001434	P10	GX6A16.0416	GX6A12.2353	Dough	March 2015	SRR2046981	Centers for Disease Control and Prevention
Epidemiologically unrelated isolates that matched Cluster II isolates by AscI-PFGE/MLST
CFSAN021784		GX6A16.0336	NA	Smoked salmon	June 2001	SRR2156512	Food and Drug Administration
PNUSAL000243		GX6A16.0336	NA	Clinical	September 2013	SRR1016580	Centers for Disease Control and Prevention
Ice cream, Facility III, no illnesses
CFSAN032502	NA	GX6A16.0207	GX6A12.0511	Environment	April 2015	SRR2002740	Food and Drug Administration
2014 Stone fruit recall serotype 1/2b strain
CFSAN023476		GX6A16.0004	GX6A12.1661	Stone fruit	July 2014	SRR1553871	[38]
CFSAN023879		GX6A16.0004	GX6A12.0664	Stone fruit	July 2014	SRR1574290	[38]
CFSAN023880		GX6A16.0004	GX6A12.0664	Stone fruit	July 2014	SRR1574296	[38]
CFSAN023460		GX6A16.1134	GX6A12.1169	Stone fruit	July 2014	SRR1556287	[38]
CFSAN024081		GX6A16.1134	GX6A12.1169	Environment	July 2014	SRR1571521	[38]
2013 Hispanic style cheese outbreak strain
CFSAN010089		GX6A16.0259	GX6A12.2046	Environment	February 2014	SRR1186329	Food and Drug Administration
CFSAN011016		GX6A16.0259	GX6A12.2046	Cheese	February 2014	SRR1378358	Food and Drug Administration
SAMN02665350		GX6A16.0259	GX6A12.2046	Cheese	February 2014	SRR1181539	Virginia Division of Consolidated Laboratory Services
CFSAN010972		GX6A16.0259	GX6A12.2046	Cheese	February 2014	SRR1198952	Food and Drug Administration
2011 Cantaloupe outbreak serotype 1/2b strain
CFSAN000794		GX6A16.0019	GX6A12.0227	Cantaloupe	September 2011	SRR1908945	Food and Drug Administration
CFSAN000764		GX6A16.0019	GX6A12.0227	Cantaloupe	September 2011	SRR1917066	Food and Drug Administration
CFSAN000796		GX6A16.0019	GX6A12.0227	Cantaloupe	September 2011	SRR1909004	Food and Drug Administration
CFSAN000779		GX6A16.0019	GX6A12.0227	Environment	September 2011	SRR1908952	Food and Drug Administration
A strain of sequence type (ST) 745, clonal complex 5 (CC5)
CFSAN028312		NA	NA	Meat	NA	SRR1805409	Food and Drug Administration
Non-CC5 strains, serotype 1/2b
F4233 (ST3/CC3)		NA	NA	Clinical	1987	SRR2048385	Centers for Disease Control and Prevention
LM07-01067 (ST386/CC224)		NA	NA	Clinical	NA	ERR1100944	[13]
CFSAN003423 (ST379/CC379)		NA	NA	Animal	May 2014	SRR1818052	Food and Drug Administration
CFSAN003438 (ST379/CC379)		NA	NA	Environment	April 2002	SRR1818093	Food and Drug Administration
aNA, not available
