# Supplementary material for: Assessing the genome level diversity of Listeria monocytogenes from contaminated ice cream and environmental samples linked to a listeriosis outbreak in the United States
Source: PLoS One. 2017 Feb 6;12(2):e0171389. doi: 10.1371/journal.pone.0171389 (PMC5293252; doi:10.1371/journal.pone.0171389)
Supplement: S2 Table — (XLSX) [file pone.0171389.s002.xlsx]

## Sheet: snplist_include
S2 Table. SNPs that specifically differentiate Cluster II from unrelated isolates, genes containing the SNPs and their encoded proteins
Positiona	Nucleotide in Cluster I	Nucleotide in unrelated isolates	Gene start position	Gene end position	Protein identifier	Putative protein name
24214	A	G	23685	24935	VV80_RS00110	glycosyl transferase family 2
49551	T	C	49348	49983	VV80_RS00230	hypothetical protein
175511	G	T			intergenic
548257	A	C	547794	548654	VV80_RS02840	DUF5068 domain-containing protein
592250	C	T			intergenic
611938	T	A	611783	612262	VV80_RS03150	precorrin-2 oxidase
681934	C	T	680232	682640	VV80_RS03565	phenylalanine-tRNA ligase subunit beta
682550	T	C	680232	682640	VV80_RS03565	phenylalanine-tRNA ligase subunit beta
862947	T	C			intergenic
869659	G	A	869630	870982	VV80_RS04605	exodeoxyribonuclease 7 large subunit
979226	C	A	978397	979287	VV80_RS05095	glycine--tRNA ligase subunit alpha
984215	T	C	983346	985502	VV80_RS05130	hydrolase
1096546	T	G			intergenic
1465854	T	G	1465011	1465856	VV80_RS07515	hypothetical protein
1526081	A	T	1526057	1526677	VV80_RS07785	TetR family transcriptional regulator
1646727	A	G	1646054	1647076	VV80_RS08365	tRNA N6-adenosine(37)-threonylcarbamoyltransferase complex transferase subunit TsaD
1822804	C	T	1821227	1823152	VV80_RS09210	NADH oxidase
2145686	G	A	2145429	2145827	VV80_RS11075	hypothetical protein
2156286	A	T	2155291	2156346	VV80_RS11125	threonine synthase
2156287	C	T	2155291	2156346	VV80_RS11125	threonine synthase
2207821	A	C	2206928	2207956	VV80_RS11385	ATP-binding protein
2251466	T	G	2251395	2253461	VV80_RS11700	PTS fructose transporter subunit IIA
2371217	T	A	2370338	2372005	VV80_RS12270	acyl esterase
2404730	T	C	2403424	2405694	VV80_RS12415	beta-glucosidase
2566237	G	C	2565462	2566418	VV80_RS13210	hydroxyacid dehydrogenase
2608885	G	A	2608168	2610036	VV80_RS13430	hypothetical protein
2812350	T	C	2810827	2812698	VV80_RS14400	transcriptional antiterminator
2821800	A	C	2821572	2821847	VV80_RS14455	hypothetical protein
2823633	T	C	2822248	2823908	VV80_RS14460	hypothetical protein
2867759	T	G	2867443	2868438	VV80_RS14670	dihydroxyacetone kinase
2886641	T	G	2885894	2887054	VV80_RS14775	Efem/EfeO family lipoprotein
2938819	A	G	2938716	2939528	VV80_RS15080	hydrolase
aBased on complete genome of CFSAN029793 (GenBank Accession NZ_CP016213.1)
