# Supplementary material for: Assessing the genome level diversity of Listeria monocytogenes from contaminated ice cream and environmental samples linked to a listeriosis outbreak in the United States
Source: PLoS One. 2017 Feb 6;12(2):e0171389. doi: 10.1371/journal.pone.0171389 (PMC5293252; doi:10.1371/journal.pone.0171389)
Supplement: S3 Table — (XLSX) [file pone.0171389.s003.xlsx]

## Sheet: Table S3
S3 Table. SNPs that specifically differentiate Clade IIb from unrelated isolates, genes containing the SNPs and their encoded proteins.
Contig Numbera	Position in each contigb	Nucleotide in Clade IIb	Nucleotide in unrelated isolates	Gene start position	End position	Protein ID	Putative protein name
1	14146	T	G	intergenic
1	81344	A	T	81093	81419	AFY97_RS00475	PadR family transcriptional regulator
1	147648	C	T	147024	147944	AFY97_RS00800	EamA family transporter
1	148912	A	C	148839	149300	AFY97_RS00810	MarR family transcriptional regulator
1	176146	T	G	175577	176857	AFY97_RS00970	hydroxymethylglutaryl-CoA reductase, degradative
1	264715	C	G	264559	265233	AFY97_RS01400	hypothetical protein
1	306853	G	A	306515	307561	AFY97_RS01625	AI-2E family transporter
1	513711	A	T	513675	514430	AFY97_RS02720	cobalamin adenosyltransferase
1	530521	G	T	529920	531401	AFY97_RS02820	uroporphyrinogen-III C-methyltransferase
2	19981	C	A	19721	20080	AFY97_RS03270	50S ribosomal protein L18
2	114633	T	G	intergenic
2	123108	T	A	121848	123572	AFY97_RS03825	thiol reductant ABC exporter subunit CydD
2	166355	G	A	165431	167584	AFY97_RS04025	DNA topoisomerase III
2	207266	T	C	206587	207345	AFY97_RS05265	transcriptional regulator
2	398921	T	C	398637	399620	AFY97_RS05265	aldehyde oxidase
2	427054	T	A	426980	428722	AFY97_RS05385	multidrug ABC transporter ATP-binding protein
2	507699	C	T	507029	508402	AFY97_RS05795	bifunctional N-acetylglucosamine-1-phosphate uridyltransferase/glucosamine-1-phosphate acetyltransferase
3	68785	C	T	intergenic
3	143726	G	T	142736	143971	AFY97_RS06640	ABC transporter permease
3	390451	A	C	389442	390569	AFY97_RS07840	GGDEF domain-containing protein
4	2041	T	G	2041	2112	AFY97_RS08635	tRNA-Glu
4	19494	G	A	19431	19673	AFY97_RS08710	hypothetical protein
4	123504	T	G	123059	124156	AFY97_RS09175	dipeptidase
4	215752	A	G	215520	216149	AFY97_RS09590	uridine kinase
4	367897	G	A	367327	368793	AFY97_RS10330	glycine dehydrogenase
4	440250	T	A	intergenic
5	95094	T	G	94839	96233	AFY97_RS11385	6-phospho-beta-glucosidase
5	227722	T	C	227538	228527	AFY97_RS12010	hypothetical protein
5	292782	G	C	292455	294371	AFY97_RS12330	3D-(3,5/4)-trihydroxycyclohexane-1,2-dione acylhydrolase (decyclizing)
5	395839	A	C	394258	396090	AFY97_RS12850	cell wall metabolism sensor histidine kinase WalK
6	93812	T	C	93276	95438	AFY97_RS13680	hypothetical protein
6	181178	A	G	180225	181280	AFY97_RS14110	threonine synthase
6	210820	A	G	210330	211241	AFY97_RS14260	cation transporter
7	66049	G	C	64157	66136	AFY97_RS14660	ABC transporter permease
7	94290	T	A	94065	95357	AFY97_RS14795	adenylosuccinate lyase
8	55130	A	G	53805	55757	AFY97_RS15175	sodium:proton antiporter
aBased on reference genome of CFSAN030683 (GenkBank accession, NZ_MAGN00000000.1).
bSNPs in red specifically differentiate Clade IIb isolates from all epidemiologically unrelated isolates in S3 Figure; SNPs in black only specifically differentiate Clade IIb from Clade IIa, but cannot specifically differentiate Clade IIb from CFSAN021784 and PNUSAL000243.
